# Supplementary material for: Predicting Cancer Risk from Germline Whole-exome Sequencing Data Using a Novel Context-based Variant Aggregation Approach
Source: Cancer Res Commun. 2023 Mar 22;3(3):483–8. doi: 10.1158/2767-9764.CRC-22-0355 (PMC10032232; doi:10.1158/2767-9764.CRC-22-0355)
Supplement: Table S1 — Known risk genes (from Rahman 2014) and SNPs (from NHGRI-EBI GWAS Catalog) in WES models. [file crc-22-0355-s01.xlsx]

## Sheet: Sheet1
Table S1: Known risk genes (from Rahman 2014) and SNPs (from NHGRI-EBI GWAS Catalog) in WES models.
Cancer	Gene/SNP Name	Type
breast	ATM	gene
breast	BRCA1	gene
breast	BRCA2	gene
breast	BRIP1	gene
breast	CDH1	gene
breast	CHEK2	gene
breast	PALB2	gene
breast	PRKAR1A	gene
breast	PTEN	gene
breast	STK11	gene
breast	TP53	gene
colorectal	APC	gene
colorectal	AXIN2	gene
colorectal	BLM	gene
colorectal	BMPR1A	gene
colorectal	MLH1	gene
colorectal	MSH2	gene
colorectal	MSH6	gene
colorectal	MUTYH	gene
colorectal	PMS2	gene
colorectal	POLD1	gene
colorectal	POLE	gene
colorectal	SMAD4	gene
colorectal	STK11	gene
endometrial	MLH1	gene
endometrial	MSH2	gene
endometrial	MSH6	gene
endometrial	PMS2	gene
endometrial	POLD1	gene
endometrial	PTEN	gene
kidney	FH	gene
kidney	FLCN	gene
kidney	MET	gene
kidney	SDHB	gene
kidney	SMARCB1	gene
kidney	TSC1	gene
kidney	TSC2	gene
kidney	VHL	gene
lung	BAP1	gene
lung	EGFR	gene
melanoma	BAP1	gene
melanoma	CDK4	gene
melanoma	CDKN2A	gene
melanoma	DDB2	gene
melanoma	ERCC2	gene
melanoma	ERCC3	gene
melanoma	ERCC4	gene
melanoma	ERCC5	gene
melanoma	RB1	gene
melanoma	TERT	gene
melanoma	WRN	gene
melanoma	XPA	gene
melanoma	XPC	gene
non-Hodgkin's lymphoma	ATM	gene
non-Hodgkin's lymphoma	BLM	gene
non-Hodgkin's lymphoma	DOCK8	gene
non-Hodgkin's lymphoma	GBA	gene
non-Hodgkin's lymphoma	NBN	gene
non-Hodgkin's lymphoma	RMRP	gene
non-Hodgkin's lymphoma	SH2D1A	gene
non-Hodgkin's lymphoma	STAT3	gene
non-Hodgkin's lymphoma	TNFRSF6 (FAS)	gene
non-Hodgkin's lymphoma	WAS	gene
ovarian	BRCA1	gene
ovarian	BRCA2	gene
ovarian	BRIP1	gene
ovarian	DICER1	gene
ovarian	MLH1	gene
ovarian	MSH2	gene
ovarian	MSH6	gene
ovarian	PMS2	gene
ovarian	RAD51C	gene
ovarian	RAD51D	gene
prostate	BRCA2	gene
breast	rs11552449	SNP
breast	rs35383942	SNP
breast	rs61729152	SNP
breast	rs1053338	SNP
breast	rs142253798	SNP
breast	rs6818581	SNP
breast	rs2229882	SNP
breast	rs16886448	SNP
breast	rs3822625	SNP
breast	rs61154548	SNP
breast	rs9379084	SNP
breast	rs13195401	SNP
breast	rs45509595	SNP
breast	rs17215231	SNP
breast	rs3734805	SNP
breast	rs10953105	SNP
breast	rs7570	SNP
breast	rs74911261	SNP
breast	rs2236007	SNP
breast	rs2290203	SNP
breast	rs111780165	SNP
breast	rs199533	SNP
breast	rs8170	SNP
breast	rs16991615	SNP
breast	rs45589338	SNP
breast	rs4820803	SNP
breast	rs12628403	SNP
colorectal	rs11692435	SNP
colorectal	rs11539086	SNP
colorectal	rs16845107	SNP
colorectal	rs10936599	SNP
colorectal	rs2272613	SNP
colorectal	rs2293582	SNP
kidney	rs1800057	SNP
kidney	rs74911261	SNP
lung	rs75077515	SNP
lung	rs147833373	SNP
lung	rs13167280	SNP
lung	rs142604597	SNP
lung	rs35772018	SNP
lung	rs41266839	SNP
lung	rs3734542	SNP
lung	rs114940428	SNP
lung	rs116480994	SNP
lung	rs116295105	SNP
lung	rs114115252	SNP
lung	rs144433536	SNP
lung	rs7383287	SNP
lung	rs72995588	SNP
lung	rs72754495	SNP
lung	rs11571818	SNP
lung	rs118143944	SNP
melanoma	rs1800440	SNP
melanoma	rs149617956	SNP
melanoma	rs10936600	SNP
melanoma	rs2242330	SNP
melanoma	rs75818295	SNP
melanoma	rs117744081	SNP
melanoma	rs45575338	SNP
melanoma	rs1801516	SNP
melanoma	rs11170164	SNP
melanoma	rs73167445	SNP
melanoma	rs1800407	SNP
melanoma	rs150962800	SNP
melanoma	rs80030016	SNP
melanoma	rs1805007	SNP
melanoma	rs1805008	SNP
melanoma	rs1805009	SNP
melanoma	rs138420351	SNP
melanoma	rs8178977	SNP
melanoma	rs79966207	SNP
non-Hodgkin's lymphoma	rs41289586	SNP
non-Hodgkin's lymphoma	rs79464052	SNP
non-Hodgkin's lymphoma	rs3751913	SNP
ovarian	rs12039431	SNP
ovarian	rs183211	SNP
ovarian	rs8170	SNP
prostate	rs2292884	SNP
prostate	rs4248154	SNP
prostate	rs130067	SNP
prostate	rs11752345	SNP
prostate	rs1982768	SNP
prostate	rs1800057	SNP
prostate	rs33984059	SNP
prostate	rs28441558	SNP
prostate	rs7224399	SNP
prostate	rs138213197	SNP
prostate	rs17632542	SNP
prostate	rs138708	SNP
