# Supplementary material for: Predicting Cancer Risk from Germline Whole-exome Sequencing Data Using a Novel Context-based Variant Aggregation Approach
Source: Cancer Res Commun. 2023 Mar 22;3(3):483–8. doi: 10.1158/2767-9764.CRC-22-0355 (PMC10032232; doi:10.1158/2767-9764.CRC-22-0355)
Supplement: Table S2 — Polygenic risk scores used in SNP models (obtained from the Polygenic Score Catalog). [file crc-22-0355-s02.xlsx]

## Sheet: Sheet1
Table S2: Polygenic risk scores used in SNP models (obtained from the Polygenic Score Catalog).
Cancer	Catalog ID	Number of Variants	Study
breast	PGS000004	313	Mavaddat et al. 2019
colorectal	PGS000055	76	Schmit et al. 2019
endometrial	PGS002300	19	Choi et al. 2020
kidney	PGS000605	12	Fritsche et al. 2020
lung	PGS000078	109	Graff et al. 2021
melanoma	PGS000079	24	Graff et al. 2021
non-Hodgkin's lymphoma	PGS000080	19	Graff et al. 2021
ovarian	PGS000048	17	Kuchenbaecker et al. 2017
prostate	PGS000030	147	Schumacher et al. 2018
testicular	PGS000086	52	Graff et al. 2021
