# Supplementary material for: Predicting Cancer Risk from Germline Whole-exome Sequencing Data Using a Novel Context-based Variant Aggregation Approach
Source: Cancer Res Commun. 2023 Mar 22;3(3):483–8. doi: 10.1158/2767-9764.CRC-22-0355 (PMC10032232; doi:10.1158/2767-9764.CRC-22-0355)
Supplement: Table S3 — AUCs of benchmark WES models using loss-of-function and missense variants. [file crc-22-0355-s03.xlsx]

## Sheet: Sheet1
Table S3. AUCs of benchmark WES models using loss-of-function and missense variants.
Cancer Site	AUC (Loss-of-Function)	AUC (Missense)
Breast	0.55	0.54
Breast (Family History)	0.55	0.53
Colorectal	0.53	0.54
Endometrial	0.52	0.46
Kidney	0.49	0.47
Lung	0.52	0.52
Melanoma	0.6	0.59
Non-Hodgkin’s Lymphoma	0.48	0.48
Ovarian	0.53	0.5
Prostate	0.56	0.56
Prostate (Family History)	0.58	0.58
