# Supplementary material for: Predicting Cancer Risk from Germline Whole-exome Sequencing Data Using a Novel Context-based Variant Aggregation Approach
Source: Cancer Res Commun. 2023 Mar 22;3(3):483–8. doi: 10.1158/2767-9764.CRC-22-0355 (PMC10032232; doi:10.1158/2767-9764.CRC-22-0355)
Supplement: Table S4 — Significant predictors from individual association analyses based on WES data. The significance threshold for each cancer type was 0.05/n, where n is the number of predictors tested for the cancer type (ranging from 2541 for kidney to 2596 for breast). [file crc-22-0355-s04.xlsx]

## Sheet: Sheet1
Table S4: Significant predictors from individual association analyses based on WES data. The significance threshold for each cancer type was 0.05/n, where n is the number of predictors tested for the cancer type (ranging from 2541 for kidney to 2596 for breast)
Predictor	P-value	Standardized Log Odds Ratio	Cancer	Gene
BRCA2	1.04e-05	0.09	breast
rs17632542	1.26e-11	-0.18	prostate	KLK3
rs1805007	2.47e-10	0.26	melanoma	MC1R
SBS CA_T.G	1.33e-05	-0.17	melanoma
