# Supplementary material for: Predicting Cancer Risk from Germline Whole-exome Sequencing Data Using a Novel Context-based Variant Aggregation Approach
Source: Cancer Res Commun. 2023 Mar 22;3(3):483–8. doi: 10.1158/2767-9764.CRC-22-0355 (PMC10032232; doi:10.1158/2767-9764.CRC-22-0355)
Supplement: Table S5 — Significant predictors from individual association analyses based on SNP array data. The significance threshold for each cancer type was 0.05/2824 (2824 predictors were tested for each cancer type). [file crc-22-0355-s05.xlsx]

## Sheet: Sheet1
Table S5: Significant predictors from individual association analyses based on SNP array data. The significance threshold for each cancer type was 0.05/2824 (2824 predictors were tested for each cancer type)
Predictor	P-value	Standardized Log Odds Ratio	Cancer
PGS000004	<1.00E-16	0.41097	breast
PGS000004	<1.00E-16	0.504456	breast (family history)
PGS000055	<1.00E-16	0.293658	colorectal
PGS002300	3.85948e-11	0.248335	endometrial
PGS000605	8.33884e-07	0.212233	kidney
PGS000078	4.17304e-08	0.173861	lung
PGS000079	<1.00E-16	0.417696	melanoma
PGS000080	4.64267e-06	0.154952	non-Hodgkin's lymphoma
PGS000030	<1.00E-16	0.620317	prostate
PGS000030	<1.00E-16	0.781166	prostate (family history)
PGS000086	<1.00E-16	0.669299	testicular
